# Supplementary material for: Engineering the Aggregation of Dyes on Ligand-Shell Protected Gold Nanoparticles to Promote Plexcitons Formation
Source: Nanomaterials (Basel). 2022 Apr 1;12(7):1180. doi: 10.3390/nano12071180 (PMC9000468; doi:10.3390/nano12071180)
Supplement: Supplementary file 1 [file nanomaterials-12-01180-s001.zip]

Archive with 1 entries (1 files):
- nanomaterials-1644000-supplementary.pdf
